# Supplementary material for: Paper-based sensors for rapid detection of virulence factor produced by Pseudomonas aeruginosa
Source: PLoS One. 2018 Mar 22;13(3):e0194157. doi: 10.1371/journal.pone.0194157 (PMC5863975; doi:10.1371/journal.pone.0194157)
Supplement: S1 File — Experimental data on the calibration, sensor comparison and PAO1 growth. (XLSX) [file pone.0194157.s001.xlsx]

## Sheet: Calibration
Pyoc concentration [µM]	Replicates	Peak height [A]
1	1	4.8743e-06				15	1	5.076e-05				40	1	0.000170787
	2	4.5716e-06					2	5.1087e-05					2	0.000172
	3	4.6013e-06	Average	4.6824e-06			3	5.12e-05	Average	5.10157e-05			3	0.000171012	Average	0.000171266
			STDdev	1.36234e-07					STDdev	1.86577e-07					STDdev	5.26773e-07
7.5	1	2.68e-05				20	1	8.4653e-05
	2	2.634e-05					2	8.421e-05
	3	2.776e-05	Average	2.69667e-05			3	8.307e-05	Average	8.39777e-05
			STDdev	5.9157e-07					STDdev	6.66811e-07
10	1	3.68e-05				30	1	0.000118854
	2	3.6568e-05					2	0.000118927
	3	3.735e-05	Average	3.6906e-05			3	0.00012148	Average	0.000119753
			STDdev	3.27931e-07					STDdev	1.22119e-06
Pyoc conc [µM]	SPS	STDdev	[µA]	[µA]
40	0.000171266	5.26773e-07	171.266	0.526773
30	0.000119753	1.22119e-06	119.754	1.22119
20	8.39777e-05	6.66811e-07	83.9777	0.666811
15	5.10157e-05	1.86577e-07	51.0157	0.186577
10	3.6906e-05	3.27931e-07	36.906	0.327931
7.5	2.69667e-05	5.9157e-07	26.9667	0.59157
1	4.6824e-06	1.36234e-07	4.6824	0.136234
3xSTDdev_low conc	4.08703e-07
Slope	4.2972e-06
LOD	0.0951092

## Sheet: Comparison
	Gold	Carbon	PbS
Peak height	5.9419e-07	1.6043e-05	3.64838e-05
[µA]	0.59419	16.043	36.4838	61.4009	2.27413
STDdev	0.13	0.42	0.32
			61.4009

## Sheet: PAO1 growth
Time	OD	SWV 1	SWV 2	SWV 3	Average Peak height	Pyoc conc in LB	Norm/OD
0	0.02	0	0	0	0	0	0
80	0.09	0	0	0	0	0	0
300	2.4	3.8092e-06	3.8e-06	3.82e-06	3.80973e-06	0.886562	0.369401
360	3.01	1.2511e-05	1.26e-05	1.25e-05	1.2537e-05	2.91748	0.969263
405	3.23	1.5972e-05	1.587e-05	1.613e-05	1.59907e-05	3.72118	1.15207
465	3.5	2.1005e-05	2.114e-05	2.0996e-05	2.1047e-05	4.89784	1.39938
1440	2.49	2.21e-05	2.2215e-05	2.1879e-05	2.20647e-05	5.13466	2.06211
Slope LB SPS
4.2972e-06
